# Supplementary material for: Evolution and development of fruits of Erycina pusilla and other orchid species
Source: PLoS One. 2023 Oct 10;18(10):e0286846. doi: 10.1371/journal.pone.0286846 (PMC10564159; doi:10.1371/journal.pone.0286846)
Supplement: S1 Table — (XLSX) [file pone.0286846.s006.xlsx]

## Sheet: S1 Table
S1 Table. Orchid fruit traits scoring.
Nr.	Subfamily	Name	Characters
			Rippening period	Fruit direction	Dehiscence type	Number of slits in mature fruit	Fused valve during opening	Lignified dehiscence zone
1	Epidendroideae	Angraecum sesquipedale	1	0	1	0	0	0
2	Orchidoideae	Anoectochilus roxburghii	0	0	1	1	0	1
3	Apostasioideae	Apostasia wallichii	0	0	1	1	0	0
4	Epidendroideae	Barkeria whartoniana	1	1	1	1	0	0
5	Epidendroideae	Bletilla striata	1	0	1	1	0	0
6	Epidendroideae	Brassavola nodosa	0	1	1	1	0	1
7	Epidendroideae	Bulbophyllum cambodiarum	1	1	1	1	0	0
8	Epidendroideae	Bulbophyllum lasianthum	1	1	1	1	0	1
9	Epidendroideae	Bulbophyllum lobbiii	0	1	1	1	0	1
10	Epidendroideae	Bulbophyllum oblongum	1	1	1	1	0	0
11	Epidendroideae	Calanthe brevicornu	0	1	1	1	0	1
12	Epidendroideae	Calanthe sieboldii	0	1	1	1	0	1
13	Epidendroideae	Calopogon tuberosus	0	0	1	1	0	1
14	Epidendroideae	Catasetum expansum	1	1	1	1	0	0
15	Epidendroideae	Cephalanthera longifolia	0	0	1	1	0	0
16	Epidendroideae	Coelogyne pulverula	1	1	1	1	0	1
17	Orchidoideae	Cynorkis fastigiata	0	0	1	1	0	1
18	Epidendroideae	Dendrobium moniliformae	1	1	1	1	0	0
19	Epidendroideae	Epipactis helleborine	0	1	1	1	0	1
20	Epidendroideae	Eria albolutea	0	1	1	0	0	1
21	Epidendroideae	Erycina pusilla	0	1	1	1	1	0
22	Epidendroideae	Limodorum abortivum	0	0	1	1	0	1
23	Epidendroideae	Liparis viridiflora	0	0	1	0	0	1
24	Apostasioideae	Neuwiedia veratrifolia	0	0	1	1	0	0
25	Apostasioideae	Neuwiedia zollingeri var. javanica	0	0	0	0	0	0
26	Apostasioideae	Neuwiedia zollingeri var. singapureana	0	0	0	0	0	0
27	Epidendroideae	Oeceoclades maculata	0	1	1	1	0	0
28	Orchidoideae	Ophrys apifera	0	0	1	1	0	1
29	Orchidoideae	Orchis militaris	0	0	1	1	0	1
30	Cypripedioideae	Paphiopedilum callosum	1	0	1	0	0	1
31	Cypripedioideae	Paphiopedilum delenatii	1	0	1	0	0	1
32	Cypripedioideae	Paphiopedilum philippinense	1	0	1	0	0	1
33	Cypripedioideae	Paphiopedilum villosum	1	0	1	0	0	1
34	Epidendroideae	Phalaenopsis amabilis	1	1	1	0	0	0
35	Epidendroideae	Phalaenopsis cornu-cervi	1	1	1	0	0	0
36	Epidendroideae	Phalaenopsis bellina	1	1	1	0	0	0
37	Epidendroideae	Phaleanopsis equestris	1	0	1	0	0	0
38	Epidendroideae	Phalaenopsis pulcherrima	1	0	1	1	0	0
39	Epidendroideae	Phymatidium falcifolium	1	0	1	1	1	1
40	Epidendroideae	Prosthechea cochleata	1	1	1	0	0	1
41	Orchidoideae	Sarcoglottis acaulis	0	0	1	1	0	1
42	Orchidoideae	Spiranthes cernua	0	0	1	1	0	1
43	Epidendroideae	Stelis gelida	0	0	1	0	0	0
44	Vanilloideae	Vanilla planifolia	1	1	1	0	1	0
45	Vanilloideae	Vanilla pompona	1	1	0	0	0	0
46	Amaryllidoideae	Narcissus poeticus	0	0	1	1	0	0
47	Hypoxidaceae	Hypoxis angustifolia	0	0	1	1	0	0
