# Supplementary material for: Evolution and development of fruits of Erycina pusilla and other orchid species
Source: PLoS One. 2023 Oct 10;18(10):e0286846. doi: 10.1371/journal.pone.0286846 (PMC10564159; doi:10.1371/journal.pone.0286846)
Supplement: S2 Table — (XLSX) [file pone.0286846.s007.xlsx]

## Sheet: S2 Table
S2 Table. Characters and character states defined for ancestral state reconstructions.
Nr.	Character	States and coding’s
1	Ripening period (months)	(0) ≤ 4	(1) > 4
2	Orientation	(0) Erect	(1) Pendant
3	Dehiscence type	(0) Indehiscent	(1) Dehiscent
4	Number of slits in mature fruit	(0) <3	(1) ≥ 3
5	Fusion of valves	(0) Fused at the base and apex	(1) Fused at the base
6	Lignified dehiscence zone	(0) No	(1) Yes
