# Supplementary material for: Evolution and development of fruits of Erycina pusilla and other orchid species
Source: PLoS One. 2023 Oct 10;18(10):e0286846. doi: 10.1371/journal.pone.0286846 (PMC10564159; doi:10.1371/journal.pone.0286846)
Supplement: S3 Table — (XLSX) [file pone.0286846.s008.xlsx]

## Sheet: S3 Table
S3 Table. Accession number of rbcL, matK, nrITS sequences of orchid species used for ancestral state reconstruction analyses.
Nr.	Species/Phylogenetic marker	NCBI GenBank accession number
		rbcL	matK	nrITS
1	Angraecum_sesquipedale	AF074106	AF263621	KX669265
2	Anoectochilus_roxburghii	MW020651	KY966708	KY966417/KR815829
3	Apostasia_wallichii	HM640552	KC172547	AY557228
4	Barkeria_whartoniana	-	FJ238568	AF260170
5	Bletilla_striata	AF074114	EU490679	AF273334
6	Brassavola_nodosa	-	JQ771572	AF260219
7	Bulbophyllum_cambodianum	KM924495	KM924448	KM924472
8	Bulbophyllum_lasianthum	JF428026	JF305818	JF428116
9	Bulbophyllum_lobbii	AF074115	AY368395	AF521074
10	Bulbophyllum_oblongum	KM924498	KM924452	KM924475
11	Calanthe_brevicornu	KF852738	KF852693	MK239942
12	Calanthe_sieboldii	KF296674	KF673815	AY882613
13	Calopogon_tuberosus	AF264161	AF263635	AF273372
14	Catasetum_expansum	AF074121	KF660300	KU295260
15	Cephalanthera_longifolia	FJ454875	KF262096	AY146447
16	Coelogyne_pulverula	KU877826	KU877846	MK356157
17	Cynorkis_fastigiata	AY381117	MF350008	MF944264
18	Dendrobium_moniliforme	KJ187385	AB847816	GU339111
19	Epipactis_helleborine	Z73707	EU490692	AY154383
20	Eria albolutea	-	AUD07962	KY239312
21	Erycina_pusilla	NC_018114: 54886-56328	JN598952	AF350538
22	Limodorum_abortivum	JX051376	-	AY351378
23	Liparis_viridiflora	NC_046800: 8-482	AY907174	AY907107
24	Neuwiedia_veratrifolia	AF074200	KC172553	AY557227
25	Neuwiedia_zollingeri_var._javanica	-	KC172554	AY557226
26	Neuwiedia_zollingeri_var._singapureana	LC199503: 57921-59384	LC086542	KY966622
27	Oeceoclades_maculata	JQ593044	LN831626	KF318917
28	Ophrys_apifera	AJ542396	HE858501	AY014515
29	Orchis_militaris	KF997273	KF997352	AY699977
30	Paphiopedilum_callosum	KP311864	KC692129	JQ929308
31	Paphiopedilum_delenatii	KX264996	AY368379	JX088548
32	Paphiopedilum_philippinense	KX755546	KX755566	JQ929341
33	Paphiopedilum_villosum	KX755529	KX755549	GU993851
34	Phalaenopsis_amabilis	AY389440	EU256323	AB217571
35	Phalaenopsis cornu-cervi	AY389408	EU244425	AY912222
36	Phalaenopsis bellina	AY389433	EU251961	AY390238
37	Phalaenopsis equestris	AY389430	AF263677	AY912225
38	Phalaenopsis pulcherrima	AY389404	AB217726	AB217550
39	Phymatidium delicatulum	-	KR709309	KT709688
40	Prosthechea_cochleata	KJ773788	KJ773041	AY008545
41	Sarcoglottis_acaulis	AJ542424	AJ543928	AJ539500
42	Spiranthes_cernua	AF074229	KM213805	AF301444
43	Stelis gelida	-	JF934842	JF934780
44	Vanilla_planifolia	AF074242	AF263687	AF391786
45	Vanilla_pompona	NC_036809: 54177-55634	NC_036809: 1722-3275	EU498164
46	Narcissus bulbocodium	KY992380	JX464569	JX464292
47	Hypoxis_curtissii	KJ773578	KJ772842
