# Supplementary material for: Evolution and development of fruits of Erycina pusilla and other orchid species
Source: PLoS One. 2023 Oct 10;18(10):e0286846. doi: 10.1371/journal.pone.0286846 (PMC10564159; doi:10.1371/journal.pone.0286846)
Supplement: S4 Table — (XLSX) [file pone.0286846.s009.xlsx]

## Sheet: S4 Table
S4 Table. Transcript counts in TPM of selected genes MADS-box genes.
Nr.	Contig_ID	Gene_ID	Family	Sequence database	GenBank Submission (to be relesed)		Protein_ID	Dev. Stage	Function	References**	Transcript counts in TPM
											Counts number in TPM						Average counts number
											1 WAP			3 WAP			1 WAP vs 3 WAP tissues
					Sequence ID	Nucleotide_ID					R1	R2	R3	R1	R2	R3	1 WAP	3 WAP	MANOVA test
1	NonamEVm015009t2	EpMADS12/FUL1	MADS-box	NCBI	BankIt2584517 Seq1	ON557235	AHM92088.1	5 DAP	Fruit patterning	Dirks-Mulder et al., 2019	0	0	0	0.201298	0.335417	0.268358	0	0.268358	**
2	NonamEVm014829t1	EpMADS11/FUL2	MADS-box	NCBI	BankIt2584517 Seq2	ON557236	AJB29189.1	5 DAP	Fruit patterning	Dirks-Mulder et al., 2019	3.98048	3.41497	3.69772	4.8865	2.97369	3.93009	3.69772	3.93009	ns
3	NonamEVm016625t1	EpMADS10/FUL3	MADS-box	NCBI	BankIt2584517 Seq3	ON557237	AHM92086.1	5 DAP	Fruit patterning	Dirks-Mulder et al., 2019	0.154602	0.217677	0.186139	0.0887773	0.025692	0.0572347	0.186139	0.0572347	**
4	NonamEVm015784t1	EpMADS15/AP3-1	MADS-box	NCBI	BankIt2584517 Seq4	ON557238	AJB29193.1	5 DAP	Fruit patterning	Dirks-Mulder et al., 2019	5.60593	5.9633	5.78462	5.00291	3.62182	4.31237	5.78462	4.31237	*
5	NonamEVm017465t1	EpMADS14/AP3-2	MADS-box	NCBI	BankIt2584517 Seq5	ON557239	AJB29192.1	5 DAP	Fruit patterning	Dirks-Mulder et al., 2019	6.01767	6.18824	6.10295	4.18231	3.56646	3.87438	6.10295	3.87438	***
6	NonamEVm016075t1	EpMADS13/AP3-3	MADS-box	NCBI	BankIt2584517 Seq6	ON557240	AHM92089.1			Dirks-Mulder et al., 2019	0.334342	1.72537	1.02986	0.0446547	0.299328	0.171991	1.02986	0.171991	ns
7	NonamEVm016786t8	EpMADS16/PI	MADS-box	NCBI	BankIt2584517 Seq7	ON557241	AHM92092.1	Thoughout developmental stages		Dirks-Mulder et al., 2019	4.97539	0.74237	2.85888	0.188845	0.173472	0.181159	2.85888	0.181159	ns
8	NonamEVm013893t8	EpMADS21/AG1	MADS-box	NCBI	BankIt2584517 Seq8	ON557242	AHM92097.1	5 DAP	Fruit patterning	Dirks-Mulder et al., 2019	40.6267	58.6411	49.6339	26.5555	29.9777	28.2666	49.6339	28.2666	*
9	NonamEVm015265t2	EpMADS22/AG2	MADS-box	NCBI	BankIt2584517 Seq9	ON557243	AJB29200.1	5 DAP	Fruit patterning	Dirks-Mulder et al., 2019	10.1141	20.6889	15.4015	4.527	5.28351	4.90526	15.4015	4.90526	*
10	NonamEVm015910t1	EpMADS20/AG3	MADS-box	NCBI	BankIt2584517 Seq10	ON557244	AHM92096.1	5 DAP	Fruit patterning	Dirks-Mulder et al., 2019	60.3004	43.726	52.0132	41.5291	37.1349	39.332	52.0132	39.332	*
11	NonamEVm013555t5	EpMADS23/STK1	MADS-box	NCBI	BankIt2584517 Seq11	ON557245	AHM92099.1	5 DAP	Fruit patterning	Dirks-Mulder et al., 2019	0.0732123	0.705555	0.389384	0.0145173	0.0956177	0.0550675	0.389384	0.0550675	ns
12	NonamEVm014231t1	EpMADS3/AGL6-1	MADS-box	NCBI	BankIt2584517 Seq12	ON557246	AJB29181.1	Thoughout developmental stages	Fruit patterning and maturation	Dirks-Mulder et al., 2019	151.119	169.912	160.516	156.418	178.366	167.392	160.516	167.392	ns
13	NonamEVm014907t1	EpMADS5/AGL6-2	MADS-box	NCBI	BankIt2584517 Seq13	ON557247	AHM92081.1			Dirks-Mulder et al., 2019	1.97432	2.67141	2.32286	0.735616	0.738485	0.737051	2.32286	0.737051	***
14	NonamEVm015755t1	EpMADS4/AGL6-3	MADS-box	NCBI	BankIt2584517 Seq14	ON557248	AHM92080.1			Dirks-Mulder et al., 2019	6.40181	2.60374	4.50278	3.73141	1.41062	2.57102	4.50278	2.57102	ns
15	NonamEVm014593t1	EpMADS6/SEP1	MADS-box	NCBI	BankIt2584517 Seq15	ON557249	AHM92082.1	Thoughout developmental stages		Dirks-Mulder et al., 2019	26.5435	28.0153	27.2794	17.7275	16.1819	16.9547	27.2794	16.9547	***
16	NonamEVm014783t1	EpMADS8/SEP2	MADS-box	NCBI	BankIt2584517 Seq16	ON557250	AHM92084.1	in carpel thoughout developmental stages; 16 WAP fruit	Carpel morphogenesis and initiation of fruit dehiscence	Kivivirta et al, 2020; Dirks-mulder et al 2019	140.718	102.65	121.684	135.67	127.402	131.536	121.684	131.536	ns
17	NonamEVm019425t5	EpMADS7/SEP3	MADS-box	NCBI	BankIt2584517 Seq17	ON557251	AHM92083.1	Stongly expressed in late development	Carpel morphogenesis	Dirks-Mulder et al., 2019	11.3936	5.0849	8.23925	11.9269	8.46371	10.1953	8.23925	10.1953	ns
18	NonamEVm014405t9	EpMADS9/SEP4	MADS-box	NCBI	BankIt2584517 Seq18	ON557252	AHM92085.1	16 WAP and in seeds	Initiation of dehiscence and seed develoment	Dirks-Mulder et al., 2019	0	4.19754	2.09877	0	0	0	2.09877	0	ns
19	NonamEVm016140t1	EpMADS1/FVF	MADS-box	NCBI	BankIt2584517 Seq19	ON557253	AJB29179.1	Later stage fruit development		Lin et al., 2016	12.9601	12.7815	12.8708	2.51207	2.48215	2.49711	12.8708	2.49711	***
20	NonamEVm015974t1	EpMADS2/SOC1	MADS-box	NCBI	BankIt2584517 Seq20	ON557254	AJB29180.1	Later stage fruit development		Lin et al., 2016	5.80961	6.01842	5.91401	6.52358	6.26073	6.39215	5.91401	6.39215	***
21	NonamEVm018175t1	EpMADS17	MADS-box	NCBI	BankIt2584517 Seq21	ON557255	AJB29195.1	Later stage fruit development		Lin et al., 2016	3.92492	9.25282	6.58887	0.373173	0.569568	0.47137	6.58887	0.47137	*
22	NonamEVm015556t1	EpMADS18/SVP/SHORT VEGETATIVE PHASE	MADS-box	NCBI	BankIt2584517 Seq22	ON557256	AJB29196.1	Later stage fruit development		Lin et al., 2016	7.57762	4.0322	5.80491	5.52457	4.08665	4.80561	5.80491	4.80561	ns
23	NonamEVm015774t1	EpMADS19	MADS-box	NCBI	BankIt2584517 Seq23	ON557257	AJB29197.1	Later stage fruit development		Lin et al., 2016	1.08566	1.84841	1.46704	1.02887	1.21902	1.12394	1.46704	1.12394	ns
24	NonamEVm015381t4	EpMADS24/Bsister	MADS-box	NCBI	BankIt2584517 Seq24	ON557258	AJB29202.1	Later stage fruit development		Lin et al., 2016	0.058786	0	0.029393	5.68516	4.78295	5.23405	0.029393	5.23405	***
25	NonamEVm003093t8	EpMADS25	MADS-box	NCBI	BankIt2584517 Seq25	ON557259	AJB29203.1	Later stage fruit development		Lin et al., 2016	0.0509493	0.080032	0.0654907	0.0960313	0.022431	0.0592312	0.0654907	0.0592312	ns
26	NonamEVm084929t1	EpMADS26	MADS-box	NCBI	BankIt2584517 Seq26	ON557260	AJB29204.1	Later stage fruit development		Lin et al., 2016	2.92806	2.69191	2.80998	0.976449	1.64871	1.31258	2.80998	1.31258	*
27	NonamEVm016913t3	EpMADS27	MADS-box	NCBI	BankIt2584517 Seq27	ON557261	AJB29205.1	Later stage fruit development		Lin et al., 2016	0.130498	0	0.0652492	0.0199157	0.137027	0.0784713	0.0652492	0.0784713	ns
28	NonamEVm013596t1	EpMADS28	MADS-box	NCBI	BankIt2584517 Seq28	ON557262	AJB29206.1	Later stage fruit development		Lin et al., 2016	0.102353	0.111271	0.106812	0.257526	0.612194	0.43486	0.106812	0.43486	*
*	The mean difference is significant (p-value ≤ 0.05).
**	The mean difference is significant (p-value ≤ 0.01).
***	The mean difference is significant (p-value ≤ 0.001).
ns	Non-significant differences
**	Guo et al, 2008; DOI: 10.1105/tpc.107.056127
	Lin et al., 2016; https://doi.org/10.1111/pbi.12383
	Li et al., 2016; DOI: 10.3389/fpls.2016.00801
	Yeats and Rose, 2013; DOI: 10.1104/pp.113.222737
	Castorina et al, 2020; DOI: 10.1104/pp.20.00322
	Wang et al, 2020; doi: 10.3390/ijms21155514
	Zhang et al, 2020; https://doi.org/10.3389/fpls.2020.01165
	Ma et al, 2019; DOI:10.1007/s11105-019-01163-4
	Zhao et al, 2015; https://doi.org/10.1371/journal.pgen.1005125
	Yu et al, 2020; doi: 10.3389/fpls.2020.00580
	He at al, 2018; 10.1104/pp.17.01494
	Yu et al, 2020; doi: 10.3389/fpls.2020.00580
