# Supplementary material for: Evolution and development of fruits of Erycina pusilla and other orchid species
Source: PLoS One. 2023 Oct 10;18(10):e0286846. doi: 10.1371/journal.pone.0286846 (PMC10564159; doi:10.1371/journal.pone.0286846)
Supplement: S5 Table — (XLSX) [file pone.0286846.s010.xlsx]

## Sheet: S5 Table
S5 Table. Transcript counts in TPM of selected genes related to fruit development.
Nr.	Contig_ID	Gene_ID	Protein	GenBank Submission (to be relesed)		Sequence database	Sequence_ID	Function	References	Transcript counts in TPM
										Counts number in TPM						Average counts number
										1 WAP			3 WAP			1 WAP vs 3 WAP tissues
				Sequence ID	Nucleotide_ID					R1	R2	R3	R1	R2	R3	1 WAP	3 WAP	MANOVA test
1	NonamEVm007965t1	EpRPL	REPLUMLESS	BankIt2591376 Seq139	ON756254	Orchidstra	EPTC014626	Carpel	Kivivirta et al, 2020	10.6062	8.03229	9.31925	6.81892	6.43643	6.62768	9.31925	6.62768	*
2	NonamEVm025404t1	EpHEC3	HECATE 3	BankIt2591376 Seq29	ON756234	TAIR	JNGX01674867		Dirks-Mulder et al., 2019	2.54614	3.52984	3.03799	0.9117	0.954275	0.932988	3.03799	0.932988	**
3	NonamEVm012481t17	IND	SPATULA/INDEHISCENT	BankIt2591376 Seq30	ON756235	Orchidstra	EPTC014685	Carpel	Dirks-Mulder et al., 2019	1.53483	4.2488	2.89181	0	0	0	2.89181	0	*
4	NonamEVm006820t1	EpPG1	POLYGALACTURONASE 1	BankIt2591376 Seq31	ON756236	TAIR	AT3G57510.1		Jenkins et al., 1996; Petersen et al., 1996	7.22127	7.0685	7.14489	4.59666	3.50597	4.05131	7.14489	4.05131	***
5	NonamEVm008071t4	EpKNAT1	BREVIPEDICELLUS 1/KNOTTED 1-LIKE	BankIt2591376 Seq32	ON756237	TAIR	AT4G08150.1	Carpel	Kivivirta et al, 2020	1.88163	0.71778	1.2997	0.628419	0.433647	0.531033	1.2997	0.531033	ns
7	NonamEVm008071t1	EpKNAT2	KNOTTED 2-LIKE	BankIt2591376 Seq33	ON756238	TAIR	AT1G70510.2	Fruit	Zhao et al, 2015	6.93976	9.58667	8.26321	10.298	16.5209	13.4094	8.26321	13.4094	ns
6	NonamEVm005577t5	EpBLH9	BEL1-LIKE HOMEODOMAIN 9	BankIt2591376 Seq34	ON756239	TAIR	AT5G02030.1	Carpel	Kivivirta et al, 2020	0.450203	0.393471	0.421837	0.743194	0.621254	0.682224	0.421837	0.682224	**
8	NonamEVm016944t9	EpHEC1	HECATE 1	BankIt2591376 Seq140	ON756255	TAIR	AT5G67060.1	Gynoecium development	Schuster et al., 2015	30.124	26.2034	28.1637	19.9324	1.96613	10.9492	28.1637	10.9492	*
9	NonamEVm000075t1	EpKOR1	KORRIGAN/ENDO-1,4-BETA-D-GLUCANASE	BankIt2591376 Seq35	ON756240	TAIR	AT5G49720.1	Regulator of the microtubular cytoskeleton, fruit dehiscence	Yu et al, 2020	17.6843	15.9776	16.831	26.4549	18.4131	22.434	16.831	22.434	ns
10	NonamEVm030594t3	EpMAN1	MANNAN ENDO-1,4-BETA-MANNOSIDASE 1	BankIt2591376 Seq36	ON756241	TAIR	AT1G02310.2	Cell waal modification		6.80512	0.384584	3.59485	0.261126	0.272326	0.266726	3.59485	0.266726	ns
11	NonamEVm007618t3	EpMAN7	MANNAN ENDO-1,4-BETA-MANNOSIDASE 7	BankIt2591376 Seq37	ON756242	TAIR	AT5G66460.1	Fruit dehiscence	He at al, 2018	10.5215	4.87295	7.6972	5.20136	4.65114	4.92625	7.6972	4.92625	ns
12	NonamEVm005899t1	EpCEL5	CELLULASE 5/Endo-1,4-beta glucanase 3	BankIt2591376 Seq142	ON756257	TAIR	AT1G22880	Cell wall modification	de Campillo et al., 2004	18.8142	60.5218	39.668	1.48249	19.248	10.3652	39.668	10.3652	ns
	NonamEVm006001t6	EpCEL6	CELLULASE 6/GLYCOSYL HYDROLASE 9B18	BankIt2591376 Seq143	ON756258	TAIR	AT4G39010.1	Cell wall modification	He at al, 2018	1.39211	1.38914	1.39063	0.181151	0.115574	0.148363	1.39063	0.148363	***
13	NonamEVm019217t1	EpYAB2	YABBY 2-LIKE	BankIt2591376 Seq38	ON756243	TAIR	XP_020574278	Flower, leaves, cotyledon	Chen et al., 2020	47.3971	31.1853	39.2912	47.7819	49.3815	48.5817	39.2912	48.5817	ns
14	NonamEVm016201t3	EpYAB4	YABBY 4-LIKE	BankIt2591376 Seq39	ON756244	TAIR	XP_020593943.1	Flower, leaves, cotyledon development	Chen et al., 2020	0.053297	0.10375	0.0785237	0.130337	1.04773	0.589032	0.0785237	0.589032	ns
15	NonamEVm001031t2	EpARF15	AUXIN RESPONSE FACTOR 15	BankIt2591376 Seq40	ON756245	TAIR	AT1G35520.1			22.6464	23.717	23.1817	21.262	16.68	18.971	23.1817	18.971	*
16	NonamEVm001360t13	EpARF6	AUXIN RESPONSE FACTOR 16	BankIt2591376 Seq41	ON756246	TAIR	AT1G30330.2	Thoughout developmental stages	Kivivirta et al, 2020	11.8709	7.9578	9.91433	11.9613	11.6249	11.7931	9.91433	11.7931	ns
17	NonamEVm001031t6	EpARF3	AUXIN RESPONSE FACTOR 3			TAIR	AT2G33860.1		Sessions et al., 1997	5.455	5.68972	5.57236	6.57057	6.26793	6.41925	5.57236	6.41925	***
18	NonamEVm013022t2	EpIAA17	ARABIDOPSIS THALIANA INDOLE-3-ACETIC ACID INDUCIBLE 27 (AtIAA27)/ PHALAENOPSIS EQUESTRIS IAA 17-LIKE (PeIAA17-LIKE)	BankIt2591376 Seq43	ON756247	TAIR	AT4G29080.1/XP_020589949.1	Thoughout developmental stages	Kivivirta et al, 2020	46.8605	35.126	40.9932	65.9652	55.4	60.6826	40.9932	60.6826	*
19	NonamEVm000629t1	EpTPL	TOPLESS	BankIt2591376 Seq44	ON756248	TAIR	AT1G15750.1	Carpel	Kivivirta et al, 2020	33.234	26.5588	29.8964	45.5278	34.2805	39.9041	29.8964	39.9041	ns
20	NonamEVm004047t7	EpPIN1b	PROBABLE AUXIN EFFLUX CARRIER COMPONENT 1B	BankIt2591376 Seq45	ON756249	NCBI	XM_020732487.1		Petrásek and Friml, 2009	21.0211	33.8159	27.4185	3.43494	5.03435	4.23464	27.4185	4.23464	**
21	NonamEVm004602t12	EpPIN3a	PROBABLE AUXIN EFFLUX CARRIER COMPONENT 3A	BankIt2591376 Seq46	ON756250	NCBI	XM_020721463.1		Petrásek and Friml, 2009	8.62479	4.86727	6.74603	5.50671	3.18235	4.34453	6.74603	4.34453	ns
22	NonamEVm000171t1	EpCLHC1	CALATRIN HEAVY CHAIN 1	BankIt2591376 Seq47	ON756251	NCBI	AT3G11130.1		Kitakura et al., 2011	63.7713	59.5953	61.6833	61.456	43.6007	52.5283	61.6833	52.5283	ns
23	NonamEVm006479t1	EpAP2-11	Erycina pusilla AP2-11	BankIt2591376 Seq48	ON756252	NCBI	AGI62047.1	Fruit dehiscence	Yu et al, 2020	4.70571	7.24361	5.97466	4.90265	3.57311	4.23788	5.97466	4.23788	ns
24	NonamEVm006241t1	EpAP2-10	Erycina pusilla AP2-10	BankIt2591376 Seq49	ON756253	NCBI	AGI62038.1	Fruit dehiscence	Yu et al, 2020	8.57329	11.4299	10.0016	10.6988	13.9736	12.3362	10.0016	12.3362	ns
*	The mean difference is significant (p-value ≤ 0.05).
**	The mean difference is significant (p-value ≤ 0.01).
***	The mean difference is significant (p-value ≤ 0.001).
ns	Non-significant differences
