# Supplementary material for: Evolution and development of fruits of Erycina pusilla and other orchid species
Source: PLoS One. 2023 Oct 10;18(10):e0286846. doi: 10.1371/journal.pone.0286846 (PMC10564159; doi:10.1371/journal.pone.0286846)
Supplement: S6 Table — (XLSX) [file pone.0286846.s011.xlsx]

## Sheet: S6 Table
S6 Table. Transcript counts in TPM of selected genes related to carpel and gynoecium development.
Nr.	Contig_ID	Gene_ID	Protein sequence	GenBank Submission (to be relesed)		Sequence database	Sequence_ID	Function	References*	Transcript counts in TPM
										Counts number in TPM						Average counts number (TPM)
										1 WAP			3 WAP			1 WAP vs 3 WAP tissues
				Sequence ID	Nucleotide_ID					R1	R2	R3	R1	R2	R3	1 WAP	3 WAP	MANOVA test
1	NonamEVm001478t12	EpLUG	Transcriptional corepressor LEUNIG	BankIt2591382 Seq50	ON756259	UniProtKB/Swiss-Prot	UniProtKB - Q9FUY2 (LEUNG_ARATH)		Sitaraman et al., 2008	27.557	31.5882	29.5726	5.87367	8.0714	6.97254	29.5726	6.97254	***
2	NonamEVm001974t1	EpLUH	Transcriptional corepressor LEUNIG_HOMOLOG	BankIt2591382 Seq51	ON756260	UniProtKB/Swiss-Prot	UniProtKB - O48847 (LUH_ARATH)		Shrestha et al., 2014	34.2318	32.1447	33.1882	46.7026	40.7055	43.7041	33.1882	43.7041	**
3	NonamEVm001771t1	EpSEU	Transcriptional corepressor SEUSS	BankIt2591382 Seq52	ON756261	UniProtKB/Swiss-Prot	UniProtKB - Q8W234 (SEUSS_ARATH)		Bao et al., 2010	4.81791	4.11878	4.46835	8.30074	7.00773	7.65423	4.46835	7.65423	*
4	NonamEVm016366t1	EpCRC/DL1	CRAB CLAW/ DROOPING LEAF 1	BankIt2591382 Seq53	ON756262	NCBI	XP_020572967	Gynostemium and carpel morphogenesis	Chen et al., 2020; Kivivirta et al., 2020; Yamaguchi et al., 2004; Fourquin et al., 2005	190.163	45.0422	117.603	150.637	72.1258	111.381	117.603	111.381	ns
5	NonamEVm011971t9	EpCUC1	CUP-SHAPED COTYLEDONS 1	BankIt2591382 Seq54	ON756263	TAIR	AT3G15170.1		Alvarez and Smyth, 1999	0	0	0	0	0.00515067	0.00257533	0	0.00257533	ns
6	NonamEVm010602t3	EpCUC2	CUP-SHAPED COTYLEDONS 2	BankIt2591382 Seq55	ON756264	TAIR	AT5G53950.1		Alvarez and Smyth, 1999	0	0.0747523	0.0373762	0	0.026149	0.0130745	0.0373762	0.0130745	ns
7	NonamEVm011083t1	EpCUC3	CUP-SHAPED COTYLEDONS 3	BankIt2591382 Seq56	ON756265	TAIR	AT1G76420.1		Kivivirta et al, 2020/Alvarez and Smyth, 1999	2.24053	4.96903	3.60478	0.0144453	0.474581	0.244513	3.60478	0.244513	*
8	NonamEVm024631t2	EpERF10	ETHYLEN RESPONSE FACTOR 10	BankIt2591376 Seq141	ON756256	UniProtKB/Swiss-Prot	Uniprot_Q9ZWA2	Secondary metabolyte production	De Boer et al., 2011	4.0797	3.52027	3.79999	3.1293	5.51702	4.32316	3.79999	4.32316	ns
9	NonamEVm002880t2	EpRR21	TWO-COMPONENT RESPONSE REGULATOR RR21-LIKE	BankIt2591382 Seq57	ON756266	TAIR	AT5G07210.1		Bartrina et al., 2011	18.6101	17.651	18.1306	17.7005	19.4032	18.5519	18.1306	18.5519	ns
10	NonamEVm002542t3	EpRR23	TWO-COMPONENT RESPONSE REGULATOR RR23-LIKE	BankIt2591382 Seq58	ON756267	TAIR	AT5G62120.1		Bartrina et al., 2011	4.88461	5.04626	4.96544	3.50743	2.77245	3.13994	4.96544	3.13994	***
11	NonamEVm004008t2	EpCKX3	CYTOKININ OXIDASE 3	BankIt2591382 Seq59	ON756268	TAIR	AT5G56970.1		Reyes-Olalde et al., 2017	16.9903	24.9578	20.9741	24.2199	86.1431	55.1815	20.9741	55.1815	ns
12	NonamEVm003942t1	EpSLR1	Arabidopsis thaliana RESTORATION ON GROWTH ON AMMONIA 2 (AtRGA2)/Phalaenopsis equestris DELLA protein SLR1-like	BankIt2591382 Seq61	ON756270	TAIR	AT1G14920.1	Ovule number identity	Kivivirta et al, 2020	66.715	27.8169	47.266	61.3752	45.1737	53.2744	47.266	53.2744	ns
13	NonamEVm012355t14	EpBEE1	BR-ENHANCED EXPRESSION 1	BankIt2591382 Seq60	ON756269	TAIR	AT1G25330.1		Kivivirta et al., 2021	7.55846	27.8631	17.7108	4.33507	7.44064	5.88785	17.7108	5.88785	ns
14	NonamEVm009188t1	EpSQN/CYP40	PEPTIDYL-PROLYL CIS-TRANS ISOMERASE/CYCLOPHILIN 40/SQUINT	BankIt2591382 Seq62	ON756271	TAIR	AT2G15790.1		Kivivirta et al., 2021	18.9762	23.7682	21.3722	10.3214	10.7425	10.532	21.3722	10.532	***
15	NonamEVm014875t1	EpULT1	ULTRAPETALA 1	BankIt2591382 Seq63	ON756272	UNIPROT	UniProtKB - Q8GZA8 (ULT1_ARATH)		Kivivirta et al., 2021	4.42176	6.06329	5.24252	2.10089	2.1304	2.11565	5.24252	2.11565	**
16	NonamEVm013022t11	EpMSG2	INDOLE-3-ACETIC ACID INDUCIBLE 19/IAA19/MASSUGU2	BankIt2591382 Seq64	ON756273	TAIR	AT3G15540.1		Tashiro et al., 2009	17.6479	29.0415	23.3447	14.1399	27.991	21.0655	23.3447	21.0655	ns
17	NonamEVm017820t3	EpMYB305	Arabidopsis thaliana MYB RELATED PROTEIN 57/Phalaenopsis equestris MYB-related protein 305	BankIt2591382 Seq65	ON756274	TAIR	AT3G01530.1		Bender et al., 2013	20.6695	72.2876	46.4785	0.525874	1.87946	1.20267	46.4785	1.20267	*
18	NonamEVm009266t6	EpCIN2	TCP	BankIt2591382 Seq66	ON756275	NCBI	ANU06226.1	Early fruit dev; 32-64 DAP fruit development	Lin et al., 2016b	14.1416	19.0279	16.5847	16.4698	12.9682	14.719	16.5847	14.719	ns
19	NonamEVm011123t1	EpCIN3	TCP	BankIt2591382 Seq67	ON756276	NCBI	ANU06227.1	32 DAP fruit development	Lin et al., 2016b	6.49777	7.86442	7.1811	8.17657	8.03853	8.10755	7.1811	8.10755	ns
20	NonamEVm019337t2	EpCIN8	TCP	BankIt2591382 Seq68	ON756277	NCBI	ANU06221.1	Late ovule development; 32-64 DAP fruit development	Lin et al., 2016b	2.53447	4.02718	3.28082	7.73477	5.10774	6.42125	3.28082	6.42125	*
21	NonamEVm011792t1	EpPCF1	TCP	BankIt2591382 Seq69	ON756278	NCBI	ANU06214.1	Early to 56 DAP fruit development	Lin et al., 2016b	20.408	14.8462	17.6271	9.32094	8.18969	8.75531	17.6271	8.75531	**
22	NonamEVm014515t1	EpTCP20/PCF2	TCP			NCBI	ANU06215.1	Early fruit dev; 32-64 DAP fruit development	Lin et al., 2016b	25.16	17.995	21.5775	27.0938	20.1392	23.6165	21.5775	23.6165	ns
23	NonamEVm012347t4	EpPCF3	TCP	BankIt2591382 Seq70	ON756279	NCBI	ANU06216.1	Early fruit dev; 32-64 DAP fruit development	Lin et al., 2016b	14.6488	6.95989	10.8043	14.5914	13.4828	14.0371	10.8043	14.0371	ns
24	NonamEVm018185t1	EpPCF8	TCP	BankIt2591382 Seq71	ON756280	NCBI		48 DAP fruit development	Lin et al., 2016b	132.317	89.7987	111.058	176.352	139.811	158.082	111.058	158.082	*
*	The mean difference is significant (p-value ≤ 0.05).
**	The mean difference is significant (p-value ≤ 0.01).
***	The mean difference is significant (p-value ≤ 0.001).
ns	Non-significant differences
