# Supplementary material for: Evolution and development of fruits of Erycina pusilla and other orchid species
Source: PLoS One. 2023 Oct 10;18(10):e0286846. doi: 10.1371/journal.pone.0286846 (PMC10564159; doi:10.1371/journal.pone.0286846)
Supplement: S7 Table — (XLSX) [file pone.0286846.s012.xlsx]

## Sheet: S7 Table
S7 Table. Transcript counts in TPM of selected genes related with triacylglycerol/TAG biosynthesis.
Nr.	Contig_ID	Gene_ID	Protein	GenBank Submission (to be relesed)		Sequence database	Sequence_ID	Function	References	Transcript counts in TPM
										Counts number in TPM
										1 WAP			3 WAP			1 WAP vs 3 WAP tissues
				Sequence ID	Nucleotide_ID					R1	R2	R3	R1	R2	R3	1 WAP	3 WAP	MANOVA test
1	NonamEVm001313t1	EpFUS3	FUS3/AP2/B3-LIKE TRANSCRIPTIONAL FACTOR FAMILY PROTEIN/LFL1 B3 DOMAIN-CONTAINING PROTEIN LFL	BankIt2591385 Seq72	ON756281	TAIR	AT3G26790	Transcription factor	Baud et al., 2007; Baud and Lepiniec, 2009; Gutierrez et al., 2007; Mu et al., 2008	17.0878	17.9218	17.5048	15.2874	13.1539	14.2207	17.5048	14.2207	**
2	NonamEVm014292t1	EpLEC2	B3 DOMAIN-CONTAINING TRANSCRIPTION FACTOR LEC2	BankIt2591385 Seq73	ON756282	TAIR	AT1G28300	Transcription factor	Baud et al., 2007; Baud and Lepiniec, 2009; Gutierrez et al., 2007; Mu et al., 2008	6.99088	5.30963	6.15026	6.00182	5.80561	5.90372	6.15026	5.90372	ns
3	NonamEVm027014t2	EpACP1	ACYL CARRIER PROTEIN 1	BankIt2591385 Seq74	ON756283	NCBI	OAP06123.1	Acetyl-CoA synthesis	Li et al., 2016	137.236	117.406	127.321	141.606	95.1381	118.372	127.321	118.372	ns
4	NonamEVm014076t1	EpBCCP1	BIOTIN CARBOXYL CARRIER PROTEIN OF ACETYL-COA CARBOXYLASE	BankIt2591385 Seq75	ON756284	NCBI	NP_974789.1	Acetyl-CoA synthesis	Li et al., 2016	65.942	62.9912	64.4666	61.8984	55.0227	58.4606	64.4666	58.4606	*
5	NonamEVm006962t1	EpACLA-2	ATP-CITRATE LYASE A-2	BankIt2591385 Seq76	ON756285	TAIR	AT1G60810	Acetyl-CoA synthesis	Li et al., 2016	49.9045	91.574	70.7392	67.4694	61.0791	64.2742	70.7392	64.2742	ns
6	NonamEVm007585t45	EpACLA-3	ATP-CITRATE LYASE A-3	BankIt2591385 Seq77	ON756286	TAIR	AT1G09430	Acetyl-CoA synthesis	Li et al., 2016	9.76819	10.9433	10.3557	7.66802	7.77007	7.71904	10.3557	7.71904	***
7	NonamEVm016020t2	EpACP3/ACL1.A3	ACYL CARRIER PROTEIN, CHLOROPLASTIC	BankIt2591385 Seq78	ON756287	UniProtKB/Swiss-Prot	Uniprot_P32887	Fatty acid synthesis, lipid biosynthesis	Li et al., 2016	50.1638	120.264	85.2137	50.769	59.7864	55.2777	85.2137	55.2777	ns
8	NonamEVm009616t1	EpEMB3147	MCAT MALONYL-COA-ACYL CARRIER PROTEIN TRANSACYLASE	BankIt2591385 Seq79	ON756288	TAIR	AT2G30200	Acetyl-CoA synthesis	Li et al., 2016	68.8507	71.9565	70.4036	59.2103	54.0358	56.623	70.4036	56.623	***
9	NonamEVm016020t2	EpACP4	ACYL CARRIER PROTEIN 4, CHLOROPLASTIC	BankIt2591385 Seq80	ON756289	NCBI	OAO98679.1	Fatty acid synthesis, lipid biosynthesis	Li et al., 2016	50.1638	120.264	85.2137	50.769	59.7864	55.2777	85.2137	55.2777	ns
10	NonamEVm005449t6	EpKCS11	3-KETOACYL-COA SYNTHASE 11	BankIt2591385 Seq81	ON756290	TAIRAIR	AT2G26640	Fatty acid synthesis	Li et al., 2016	21.0545	19.7738	20.4141	16.9537	16.2968	16.6252	20.4141	16.6252	***
11	NonamEVm005449t7	EpKCS2	3-KETOACYL-COA SYNTHASE 2	BankIt2591385 Seq82	ON756291	TAIR	AT1G04220	Fatty acid synthesis	Li et al., 2016/Seo et al., 2011	13.3632	19.8351	16.5991	6.00752	11.3323	8.66991	16.5991	8.66991	*
12	NonamEVm006711t1	EpKCS20	3-KETOACYL-COA SYNTHASE 20	BankIt2591385 Seq83	ON756292	TAIR	AT5G43760	Fatty acid synthesis	Li et al., 2016	2.54642	3.28007	2.91325	22.1146	12.1058	17.1102	2.91325	17.1102	**
13	NonamEVm006832t2	EpKASI2	3-OXOACYL-[ACYL-CARRIER-PROTEIN] SYNTHASE I, CHLOROPLASTIC	BankIt2591385 Seq84	ON756293	NCBI	OAO95236.1	Fatty acid synthesis	Li et al., 2016	22.8606	23.9282	23.3944	22.7669	21.9707	22.3688	23.3944	22.3688	ns
14	NonamEVm009094t1	EpMOD1	2 ENR/ENOYL-[ACYL-CARRIER-PROTEIN] REDUCTASE [NADH] 1	BankIt2591385 Seq85	ON756294	NCBI	XP_002367432.1	Fatty acid synthesis	Li et al., 2016	53.0148	61.3795	57.1972	33.7822	33.2824	33.5323	57.1972	33.5323	**
15	NonamEVm007399t33	EpFAD7	OMEGA-3 FATTY ACID DESATURASE	BankIt2591385 Seq86	ON756295	NCBI	OAO94078.1	Fatty acid modification	Li et al., 2016	6.40399	0	3.202	0	0.00614333	0.00307167	3.202	0.00307167	ns
16	NonamEVm008599t1	EpFAD12	DELTA(12)-ACYL-LIPID-DESATURASE	BankIt2591385 Seq87	ON756296	NCBI	OAP05311.1	Fatty acid modification	Li et al., 2016	85.8654	83.5844	84.7249	85.102	84.853	84.9775	84.7249	84.9775	ns
17	NonamEVm007267t9	EpSLD1	DELTA(8)-FATTY-ACID DESATURASE 1	BankIt2591385 Seq88	ON756297	TAIR	AT3G61580	Fatty acid modification	Li et al., 2016	8.84564	0.251923	4.54878	0	0	0	4.54878	0	ns
18	NonamEVm004994t1	EpGLI1	NHO1/GLPK GLYCEROL KINASE	BankIt2591385 Seq89	ON756298	TAIR	AT1G80460.1	TAG Assembly	Li et al., 2016	33.9384	31.8172	32.8778	36.6672	35.3204	35.9938	32.8778	35.9938	*
19	NonamEVm009479t1	EpGPDHp	GPDHP/GPDH GLYCEROL-3-PHOSPHATE DEHYDROGENASE	BankIt2591385 Seq90	ON756299	TAIR	AT5G40610.1	TAG Assembly	Li et al., 2016	1.31523	4.47876	2.89699	0.914559	0.700036	0.807297	2.89699	0.807297	ns
20	NonamEVm008249t2	EpLPAT5	PROBABLE 1-ACYL-SN-GLYCEROL-3-PHOSPHATE ACYLTRANSFERASE 5	BankIt2591385 Seq91	ON756300	TAIR	AT3G18850.1	TAG Assembly	Li et al., 2016	4.83942	3.33056	4.08499	5.82426	5.45327	5.63877	4.08499	5.63877	*
21	NonamEVm005736t3	EpFAR3	ALCOHOL-FORMING FATTY ACYL-COA REDUCTASE 1/FAR3	BankIt2591385 Seq92	ON756301	TAIR	AT4G33790	Fatty acid modification	Li et al., 2017	10.6521	10.274	10.4631	12.8461	12.1824	12.5143	10.4631	12.5143	***
22	NonamEVm003158t3	EpLACS1	LONG-CHAIN ACYL-COA SYNTHASE 1	BankIt2591385 Seq93	ON756302	TAIR	AT2G47240	Acyl co-CoA Synthetase	Weng et al., 2010	8.59581	10.4927	9.54425	7.73109	6.86777	7.29943	9.54425	7.29943	*
23	NonamEVm003239t2	EpLACS4	LONG CHAIN ACYL-COA SYNTHETASE 4	BankIt2591385 Seq94	ON756303	TAIR	AT4G23850	Fatty acid modification	Li et al., 2016	34.7916	34.0867	34.4392	47.4751	43.0208	45.2479	34.4392	45.2479	***
24	NonamEVm006642t5	EpKCS6	3-KETOACYL-COA SYNTHASE 6/CUT1/VERY-LONG-CHAIN 3-OXOACYL-COA SYNTHASE	BankIt2591385 Seq95	ON756304	UniProtKB/Swiss-Prot	UniProtKB - A0A0A0RIS3 (A0A0A0RIS3_MALDO)		Bach et al., 2008; Beaudoin et al., 2009; Fiebig et al., 2000; Kim et al., 2021; Zheng et al., 2005	15.3023	15.0532	15.1778	68.4987	38.0963	53.2975	15.1778	53.2975	*
25	NonamEVm011646t1	EpCER10	VERY-LONG-CHAIN ENOYL-COA REDUCTASE	BankIt2591385 Seq96	ON756305	UniProtKB/Swiss-Prot	UniProtKB - Q9M2U2 (TECR_ARATH)		Bach et al., 2008; Beaudoin et al., 2009; Fiebig et al., 2000; Kim et al., 2021; Zheng et al., 2006	11.0874	15.5069	13.2971	10.813	8.28057	9.5468	13.2971	9.5468	ns
26	NonamEVm007518t1	EpCER26-LIKE	PROTEIN ECERIFERUM 26-LIKE	BankIt2591385 Seq97	ON756306	UniProtKB/Swiss-Prot	UniProtKB - Q9SVM9 (CER26_ARATH)		Bach et al., 2008; Beaudoin et al., 2009; Fiebig et al., 2000; Kim et al., 2021; Zheng et al., 2007	69.5914	61.374	65.4827	344.447	228.376	286.412	65.4827	286.412	*
27	NonamEVm014871t3	EpPAS2	VERY-LONG-CHAIN (3R)-3-HYDROXYACYL-COA DEHYDRATASE PASTICCINO 2	BankIt2591385 Seq98	ON756307	TAIR	AT5G10480.3	Transcrioption factor/Acetyl-CoA dehidrase, lipid biosynthesis	Bach et al., 2008; Beaudoin et al., 2009; Fiebig et al., 2000; Kim et al., 2021; Zheng et al., 2008	30.2917	54.8694	42.5806	18.0623	19.2632	18.6628	42.5806	18.6628	*
28	NonamEVm011172t1	EpKCR1	VERY-LONG-CHAIN 3-OXOACYL-COA REDUCTASE 1	BankIt2591385 Seq99	ON756308	UniProtKB/Swiss-Prot	UniProtKB - Q8L9C4 (KCR1_ARATH)		Bach et al., 2008; Beaudoin et al., 2009; Fiebig et al., 2000; Kim et al., 2021; Zheng et al., 2009	57.6501	63.6511	60.6506	64.2003	54.906	59.5531	60.6506	59.5531	ns
29	NonamEVm006122t5	EpCER4	PROBABLE FATTY ACYL-COA REDUCTASE 4	BankIt2591385 Seq100	ON756309	TAIR	AT4G33790	Fatty acid modification		3.76884	5.68355	4.7262	1.82348	2.2085	2.01599	4.7262	2.01599	*
30	NonamEVm005369t1	EpWSD1	WAX ESTER SYNTHASE/DIACYLGLYCEROL ACYLTRANSFERASE 1	BankIt2591385 Seq101	ON756310	TAIR	AT5G37300.1	Wax ester synthase and diacylglycerol acyltransferase	Li et al., 2008	1.68592	2.70203	2.19398	3.85767	3.31767	3.58767	2.19398	3.58767	*
31	NonamEVm003656t1	EpCER3	VERY-LONG-CHAIN ALDEHYDE DECARBONYLASE ECERIFERUM3	BankIt2591385 Seq102	ON756311	TAIR	AT5G57800.1	Alkaline formation, lipid biosynthesis	Yeats and Rose, 2013	51.426	71.0717	61.2488	76.6275	54.5927	65.6101	61.2488	65.6101	ns
32	NonamEVm006204t1	EpMAH1	ALKANE HYDROXYLASE MAH1	BankIt2591385 Seq103	ON756312	TAIR	AT1G57750.1	Alkaline hydroklase, lipid biosynthesis	Greer et al., 2007	33.7942	18.3823	26.0883	112.396	78.0129	95.2044	26.0883	95.2044	**
33	NonamEVm005276t4	EpCYP86A8	CYTOCHROME P450, FAMILY 86, SUBFAMILY A, POLYPEPTIDE 8	BankIt2591385 Seq104	ON756313	TAIR	AT1G01600.1	Reduction of ω-hydroxy fatty acid	Wellesen et al., 2001	2.75989	4.14757	3.45373	8.52589	9.43657	8.98123	3.45373	8.98123	***
34	NonamEVm005450t1	EpCYP77A4	CYTOCHROME P450, FAMILY 77, SUBFAMILY A, POLYPEPTIDE 4	BankIt2591385 Seq105	ON756314	TAIR	AT3G10570	Intercellular midchain hydroxylase	Li-Beisson et al., 2009	5.94738	8.03988	6.99363	22.4242	10.5758	16.5	6.99363	16.5	ns
35	NonamEVm009424t1	EpGPAT9	GLYCEROL-3-PHOSPHATE ACYLTRANSFERASE 9	BankIt2591385 Seq106	ON756315	TAIR	AT5G60620	TAG Assembly/intracellular acyltransferase	Li-Beisson et al., 2009	12.3863	9.65144	11.0189	9.75255	12.8934	11.323	11.0189	11.323	ns
36	NonamEVm004813t7	EpGPAT6	GLYCEROL-3-PHOSPHATE SN-2-ACYLTRANSFERASE 6, GPAT6	BankIt2591385 Seq107	ON756316	TAIR	AT2G38110.1	Intracellular acyltransferase	Li-Beisson et al., 2010	49.7675	32.728	41.2477	49.8928	42.7343	46.3136	41.2477	46.3136	ns
37	NonamEVm002728t1	EpABCG11	ABC TRANSPORTER G FAMILY MEMBER 11	BankIt2591385 Seq108	ON756317	NCBI	XP_020866821.1	cutin polyester transport	Bird et al., 2007	17.1102	35.2721	26.1911	19.0547	18.7389	18.8968	26.1911	18.8968	ns
38	NonamEVm003007t3	EpABCG12	ABC TRANSPORTER G FAMILY MEMBER 12	BankIt2591385 Seq109	ON756318	NCBI	XP_012090032.1	cutin polyester transport	Panikashvili et al., 2011	4.80213	5.20197	5.00205	11.5785	4.93357	8.25602	5.00205	8.25602	ns
39	NonamEVm000305t1	EpABCG31	ABC TRANSPORTER G FAMILY MEMBER 31	BankIt2591385 Seq110	ON756319	TAIR	AT2G26910.1	cutin polyester transport	Yeats and Rose, 2013	10.821	10.2667	10.5438	14.9145	10.0669	12.4907	10.5438	12.4907	ns
40	NonamEVm004034t4	EpBDG1	PROBABLE LYSOPHOSPHOLIPASE BODYGUARD 1	BankIt2591385 Seq111	ON756320	TAIR	At1G64670.1	cutin polyester transport	Wang et al, 2020	4.1051	9.4748	6.78995	1.60627	0.918838	1.26255	6.78995	1.26255	*
41	NonamEVm009630t4	EpCD1	CUTIN-DEFICIENT 1 PROTEIN/GDSL	BankIt2591385 Seq112	ON756321	TAIR	At5G33370.1		Yeats and Rose, 2013	84.7438	76.6823	80.713	52.4326	40.1884	46.3105	80.713	46.3105	***
42	NonamEVm008342t1	EpE1-BETA-2	E1-BETA-2 PYRUVATE DEHYDROGENASE E1	BankIt2591385 Seq113	ON756322	UniProtKB/Swiss-Prot	Uniprot_Q9C6Z3	Fatty acid biosynthesis, cuticle and wax biosynthesis	Li et al., 2016	53.1362	64.6096	58.8729	48.3287	50.805	49.5668	58.8729	49.5668	ns
43	NonamEVm008028t1	EpPDH-E1	PDH-E1 ALPHA PYRUVATE DEHYDROGENASE E1	BankIt2591385 Seq114	ON756323	TAIR	AT1G01090	Fatty acid synthesis	Li et al., 2016	66.3172	70.3318	68.3245	83.2419	72.6275	77.9347	68.3245	77.9347	*
44	NonamEVm002466t1	EpCAC3	ACETYL-COENZYME A CARBOXYLASE CARBOXYL TRANSFERASE SUBUNIT ALPHA	BankIt2591385 Seq115	ON756324	NCBI	OAP10984.1	Acetyl-CoA synthesis	Li et al., 2016	25.6879	24.5789	25.1334	34.1177	30.0053	32.0615	25.1334	32.0615	**
45	NonamEVm006459t12	EpLTA2	EMB3003 DIHYDROLIPOYLLYSINE-RESIDUE ACETYLTRANSFERASE COMPONENT 5 OF PYRUVATE DEHYDROGENASE COMPLEX	BankIt2591385 Seq116	ON756325	NCBI	NP_189215.1	Acetyl-CoA synthesis	Li et al., 2016	45.3999	45.8289	45.6144	36.5781	34.8456	35.7118	45.6144	35.7118	***
46	NonamEVm010832t1	EpMIXTA	TRANSCRIPTION FACTOR MYB106	BankIt2591385 Seq117	ON756326	TAIR	AT3G01140	Cuticle development	Oshima et al., 2013	17.3025	7.32649	12.3145	20.122	9.71795	14.92	12.3145	14.92	ns
47	NonamEVm010850t2	EpAS1	AS1 TRANSCRIPTION FACTOR	BankIt2591385 Seq119	ON756327	TAIR	AT2G37630	Cuticular wax biosynthesis	Guo et al., 2008	9.95204	13.0107	11.4814	4.32981	8.307	6.3184	11.4814	6.3184	*
48	NonamEVm012263t1	EpBBM	AP2-LIKE ETHYLEN-RESPONSIVE TRANSCRIPTION FACTOR BBM	BankIt2591385 Seq120	ON756328	UniProtKB/Swiss-Prot	UniProtKB - Q6PQQ4 (BBM_ARATH)	Cuticular wax biosynthesis	Yeats and Rose, 2013	15.5501	16.1309	15.8405	8.23309	2.78049	5.50679	15.8405	5.50679	**
49	NonamEVm003785t15	EpCRL5	CRL5/AP2-LIKE	BankIt2591385 Seq121	ON756329	TAIR	AT1G60987	Cuticular wax biosynthesis	Yeats and Rose, 2013	10.4675	32.8748	21.6712	5.6668	3.07093	4.36886	21.6712	4.36886	*
50	NonamEVm008779t5	EpEREBP1	ETHYLEN-RESPONSIVE TRANSCRIPTION FACTOR 1	BankIt2591385 Seq122	ON756330	UniProtKB/Swiss-Prot	UniProtKB - Q6K7E6 (ERF1_ORYSJ)	Cuticular wax biosynthesis	Yeats and Rose, 2013	30.8831	16.715	23.7991	28.5519	17.8985	23.2252	23.7991	23.2252	ns
51	NonamEVm012847t2	EpESR2	ENHANCER OF SHOOT REGENERATION 2	BankIt2591385 Seq123	ON756331	TAIR	AT1G24590	Cuticular wax biosynthesis	Yeats and Rose, 2013	4.73064	10.9912	7.8609	0	0	0	7.8609	0	*
52	NonamEVm005785t9	EpFBX6	F-BOX ONLY PROTEIN 6	BankIt2591385 Seq124	ON756332	UniProtKB/Swiss-Prot	UniProtKB - Q9FZK1 (FBX6_ARATH)	Cuticular wax biosynthesis	Yeats and Rose, 2013	4.13132	2.83638	3.48385	4.23118	4.5454	4.38829	3.48385	4.38829	ns
53	NonamEVm009083t10	EpLPEAT1	LYSOPHOSPHOLIPID ACYLTRANSFERASE LPEAT1			UniProtKB/Swiss-Prot	UniProtKB - Q8L7R3 (LPCT1_ARATH)	Cuticular wax biosynthesis	Yeats and Rose, 2013	12.0962	9.37261	10.7344	7.47921	15.0684	11.2738	10.7344	11.2738	ns
54	NonamEVm036931t3	EpnsLTPs	NON-SPECIFIC LIPID-TRANSFER PROTEIN P5	BankIt2591385 Seq126	ON756333	TAIR	AT3G08770.2	Cuticular wax biosynthesis	Thoma et al., 1993	66.774	199.386	133.08	8.74487	12.954	10.8494	133.08	10.8494	*
55	NonamEVm018900t7	EpMALD3	ARABIDOPSIS THALIANA NON-SPESIFIC LIPID TRANSFER PROTEIN 1	BankIt2591385 Seq127	ON756334	TAIR	AT2G38540	Cuticular wax biosynthesis	Yeats and Rose, 2013	1176.9	989.824	1083.36	1100.24	1144.52	1122.38	1083.36	1122.38	ns
56	NonamEVm005895t1	EpPDG6	6-PHOSPHOGLUCONATE DEHYDROGENASE, DECARBOXYLATING 1, CHLOROPLASTIC	BankIt2591385 Seq128	ON756335	TAIR	AT1G64190.1	Cuticle and wax biosynthesis	Ma et al, 2019	26.8432	32.8034	29.8233	19.5694	18.6608	19.1151	29.8233	19.1151	**
57	NonamEVm012869t2	EpPTI6	PATHOGEN-RELATED GENES TRANSCRIPTIONAL ACTIVATOR	BankIt2591385 Seq129	ON756336	UniProtKB/Swiss-Prot	UniProtKB - O04682 (PTI6_SOLLC)	Cuticular wax biosynthesis	Yeats and Rose, 2013	4.21285	5.45613	4.83449	5.41333	3.95863	4.68598	4.83449	4.68598	ns
58	NonamEVm013567t2	EpRAP2-2	ETHYLENE-RESPONSIVE TRANSCRIPTION FACTOR	BankIt2591385 Seq130	ON756337	TAIR	AT1G19210	Cuticular wax biosynthesis	Yeats and Rose, 2014	11.957	15.1637	13.5603	11.2295	8.55775	9.89361	13.5603	9.89361	*
59	NonamEVm012046t2	EpRAP2-4	ETHYLENE-RESPONSIVE TRANSCRIPTION FACTOR	BankIt2591385 Seq131	ON756338	TAIR	AT1G22190	Cuticular wax biosynthesis	Yeats and Rose, 2015	7.8278	7.65467	7.74123	16.4978	8.78412	12.641	7.74123	12.641	ns
60	NonamEVm012814t3	EpRAP2-6	ETHYLENE-RESPONSIVE TRANSCRIPTION FACTOR	BankIt2591385 Seq132	ON756339	TAIR	AT1G43160	Cuticular wax biosynthesis	Yeats and Rose, 2016	2.3113	11.3424	6.82687	0.518355	0.528957	0.523656	6.82687	0.523656	ns
61	NonamEVm008779t6	EpRAP2-12	ETHYLENE-RESPONSIVE TRANSCRIPTION FACTOR	BankIt2591385 Seq133	ON756340	TAIR	AT1G53910	Cuticular wax biosynthesis	Yeats and Rose, 2017	12.9746	7.65191	10.3133	20.2299	10.8122	15.521	10.3133	15.521	ns
62	NonamEVm003405t13	EpSF3B2	SPLICING FACTOR 3B SUBUNIT 2 PROTEIN	BankIt2591385 Seq134	ON756341	UniProtKB/Swiss-Prot	UniProtKB - Q9FMP4 (SF3B6_ARATH)	Cuticular wax biosynthesis	Yeats and Rose, 2018	6.84427	10.2944	8.56932	9.08956	8.49644	8.793	8.56932	8.793	ns
63	NonamEVm005562t4	EpDGAT3	DIACYLGLYCEROL ACYLTRANSFERASE 3	BankIt2591385 Seq135	ON756342	TAIR	AT1G48300.1	Cuticular wax biosynthesis	Yeats and Rose, 2019	6.97766	4.44867	5.71316	9.50301	9.48314	9.49307	5.71316	9.49307	**
64	NonamEVm001474t17	EpLTPG1	GLYCOSYLPHOSPHATIDYLINOSITOL-ANCHORED LIPID PROTEIN TRANSFER 1, LTPG1			TAIR	AT1G27950.1	Cuticular wax biosynthesis	Yeats and Rose, 2020	115.117	128.5	121.809	96.5691	70.1963	83.3827	121.809	83.3827	*
65	NonamEVm007181t3	EpDCR	BAHD ACYLTRANSFERASE DCR	BankIt2591385 Seq137	ON756343	UniProtKB/Swiss-Prot	UniProtKB - Q9FF86 (DCR_ARATH)	Cuticular wax biosynthesis	Fitch et al., 2016	41.6141	49.6316	45.6229	57.8805	46.2544	52.0675	45.6229	52.0675	ns
66	NonamEVm003511t1	EpERS1	PROBABLE ETHYLENE RESPONSE SENSOR 1	BankIt2591385 Seq138	ON756344	UniProtKB/Swiss-Prot	UniProtKB - P49333 (ETR1_ARATH)	Cuticular wax biosynthesis	Fitch et al., 2016	27.7299	30.8497	29.2898	21.9571	20.6192	21.2882	29.2898	21.2882	***
*	The mean difference is significant (p-value ≤ 0.05).
**	The mean difference is significant (p-value ≤ 0.01).
***	The mean difference is significant (p-value ≤ 0.001).
ns	Non-significant differences
						0
