# Supplementary material for: Evolution and development of fruits of Erycina pusilla and other orchid species
Source: PLoS One. 2023 Oct 10;18(10):e0286846. doi: 10.1371/journal.pone.0286846 (PMC10564159; doi:10.1371/journal.pone.0286846)
Supplement: S8 Table — (XLSX) [file pone.0286846.s013.xlsx]

## Sheet: S8 Table
S8 Table. Primer design for qPCR.
Nr.	Family	References			Contigs	Length (bp)	Primer Name	Type	Design tool	Sequence	Length (bp)	Position	Tm (°C)	GC (%)	Amplicon (bp)
		Database	Nucleotides	Protein
1	MADS-box	NCBI	KJ002737.1	AHM92088.1	NonamEVm015009t2	1060	EpMADS12/EpFUL1	Forward	IDT	GCGGATTGGTGTCTTGAATA	20	296	60	45	98
								Reverse	IDT	CTCAAGGTTTCAAGCTCCTC	20	374	60	46	98
2	MADS-box	NCBI	KJ715219.1	AJB29189.1	NonamEVm014829t1	1183	EpMADS11/EpFUL2	Forward	IDT	TTGGTGGAGGAGGGTTAG	18	714	60	55.6	98
								Reverse	IDT	CCTCCAAATCCCTCCAAATC	20	792	60	50	98
3	MADS-box	NCBI	KJ002735.1	AHM92086.1	NonamEVm016625t1	1246	EpMADS10/EpFUL3	Forward	IDT	CAAGCCCTAGCAAGTTCAT	19	721	60	47.4	98
								Reverse	IDT	ACTCCTGAGGGACACTTT	18	819	60	50	98
4	MADS-box	NCBI	KJ002741.1	AHM92092.1	NonamEVm016786t8	1193	EpMADS16/EpPI	Forward	IDT	CAGATCGAGTTGAGGCATTTG	21	591	60	47.6	112
								Reverse	IDT	GTTTATCCCGAACACCAGTAAG	22	681	60	45.5	112
5	MADS-box	NCBI	KJ002746.1	AHM92097.1	NonamEVm013893t8	1169	EpMADS21/SHP1/AG1	Forward	IDT	AGCTCTCTGTTCTCTGTGATG	21	381	60	47.6	123
								Reverse	IDT	CAGTGCATGCCTTCTTGTATC	21	481	60	47.6	123
6	MADS-box	NCBI	KJ715230.1	AJB29200.1	NonamEVm015265t2	1673	EpMADS22/SHP1/AG2	Forward	IDT	CCGCTCTTTCTCTCTCTATCTC	22	43	60	50	132
								Reverse	IDT	GGAAGGACAGGTTATTAACTCAAG	24	151	60	41.7	132
7	MADS-box	NCBI	KJ002745.1	AHM92096.1	NonamEVm015910t1	1247	EpMADS20/SHP1/AG3	Forward	IDT	GCTGACAATGAAAGAGTGAGAC	22	784	60	45.5	135
								Reverse	IDT	GGATGGTAGGCTATTTCCTGTA	22	897	60	45.5	135
8	MADS-box	NCBI	KJ715211.1	AJB29181.1	NonamEVm014231t1	2469	EpMASDS3/AGL6-1(a)	Forward	IDT	ATGGAAGACCTGCGTAAGA	20	663	60	50	145
								Reverse	IDT	GAACCTTGCATAAGCCTAAGAG	19	786	60	45.5	145
9	MADS-box	NCBI	KJ002730.1	AHM92081.1	NonamEVm014907t1	1211	EpMADS5/AGL6-2	Forward	IDT	CTGTGCTATGTGATGCTGAAA	22	364	60	42.9	133
								Reverse	IDT	TGGATGGTCTGAGGAGTAAAG	21	476	60	47.6	133
10	MADS-box	NCBI	KJ002729.1	AHM92080.1	NonamEVm015755t1	971	EpMADS4/AGL6-3	Forward	IDT	GAAGAAACTTGCGGCAGAATA	21	540	60	42.9	125
								Reverse	IDT	TGGGTTCTAAGTCCCTGATATG	22	643	60	45.5	125
11	MADS-box	NCBI	KJ002731.1	AHM92082.1	NonamEVm014593t1	1053	EpMADS6/SEP1	Forward	IDT	CAACGGTCTCAAAGGAATCTAC	22	389	60	45.5	130
								Reverse	IDT	CGAGCATCAATTGGGTCTTC	20	499	60	50	130
12	MADS-box	NCBI	KJ002733.1	AHM92084.1	NonamEVm014783t1	369	EpMADS8/SEP2	Forward	IDT	GAAGATATGGGAAGAGGGAGAG	22	268	60	50	125
								Reverse	IDT	TCACAGAGAACAGAGAGTTCAT	22	371	60	40.9	125
13	MADS-box	NCBI	KJ002732.1	AHM92083.1	NonamEVm019425t5	3601	EpMADS7/SEP3	Forward	IDT	GCTGAAGTTGCGCTCATTAT	20	440	60	45	129
								Reverse	IDT	TGGGATCGAAGTCTCTGTTG	20	549	60	50	129
14	MADS-box	NCBI	KJ002734.1	AHM92085.1	NonamEVm014405t9	1410	EpMADS9/SEP4	Forward	IDT	GCCTCACTTAGGCAGATTAGA	21	945	60	47.6	103
								Reverse	IDT	GAGATTTATTGGCCTCGCATAG	22	1026	60	45.5	103
15	MADS-box	NCBI	KJ002743.1	AHM92094.1	NonamEVm015556t1	1376	EpMADS18/SPV	Forward	Oligoarchitect	AGAACTTAACAGCAGGAGAT	20	537	60	40	143
								Reverse	Oligoarchitect	TTGTATTGTGAGTCCATTGAG	21	679	60	40	143
16	MADS-box	NCBI	KJ002726.1	AHM92077.1	NonamEVm016140t1	1116	EpMADS1/PeSOC1/FVF	Forward	IDT	AAGAACAGAGATGAGGAGGATAG	23	208	60	43.5	121
								Reverse	IDT	ACCAACTTCTGCATCACATAAC	22	307	60	43.5	121
17	MADS-box	NCBI	KJ002727.1	AHM92078.1	NonamEVm015974t1	1479	EpMADS2/SOC1	Forward	IDT	GCTGAAGAGCTCCATGAATTAG	22	745	60	45.5	124
								Reverse	IDT	CCTGTAGCTCTCTCTCCTTATC	22	874	60	50	124
18	MADS-box	NCBI	KJ002749.1	AHM92100.1	NonamEVm015381t4	849	EpMADS24/Bsister	Forward	IDT	ACCTTCGTCGACAGGATTAC	20	447	60	50	131
								Reverse	IDT	ACCATTGGGCTCAAGAAGA	19	559	60	47.4	131
19	Polygalacturonase	Orchidstra	EPTC06519		NonamEVm006820t1	1380	PG1	Forward	IDT	GGGAACAAGCGCATCAAA	18	1185	60	50	101
								Reverse	IDT	CTCCTTCTCCAACCAACCTA	20	1126	60	50	101
20	Auxin response factors (ARF)	Orchidstra	EPTC020598	EPTC020598	NonamEVm001360t13	4112	ARF6	Forward	IDT	TCTCAGGAATGTAGGATGTGAG	22	2996	60	45.5	125
								Reverse	IDT	CCTCTAAGCCACCAGAACTAT	21	3121	60	47.6	125
21	YABBY	Orchidstra	EPTC008061		NonamEVm016366t1	889	CRC/DL1	Forward	IDT	TGATTGTAGGAAGGGACAACT	21	271	60	42.9	124
								Reverse	IDT	GCGGTTATAAGCTGATGGTAAG	22	373	60	45.5	124
22	NAC	Orchidstra	EPTC026361		NonamEVm011971t9	2959	CUC1	Forward	IDT	AGAATGGGTTGTCTGTAGGG	20	1216	60	50	122
								Reverse	IDT	CGCTAAGGGATGTGTTGTTC	20	1318	60	50	122
23	NAC	Orchidstra	EPTC012375	XM_020838273.2	NonamEVm010602t3	2201	CUC2 (c)	Forward	Oligoarchitect	GCTCTTCTGCTGATTTCTC	19	850	60	47.4	139
								Reverse	Oligoarchitect	AACATCTCCATCTCCATCTT	20	988	60	40	139
24		Orchidstra	EPTC037004		NonamEVm011083t1	1855	CUC3	Forward	IDT	GTTCCGTTTCCACCCTACT	19	585	60	52.6	124
								Reverse	IDT	CTCCCAAGGCTCACATCTAT	20	689	60	50	124
25	Aux/IAA	Orchidstra	EPTC012091		NonamEVm013022t2	1589	IAA27	Forward	IDT	GGAGATTGGATGCTTGTTGG	20	1067	60	50	120
								Reverse	IDT	GGAGATTGGATGCTTGTTGG	20	1167	60	50	120
26	DELLA	Orchidstra	EPTC015169		NonamEVm003942t1	2578	SLR1	Forward	IDT	GGACGAATTTCTCGCTGAAC	20	453	60	50	105
								Reverse	IDT	GCAGAGTTGCCTCCAATAAC	20	538	60	50	105
27	TOPLESS	Orchidstra	EPTC010158		NonamEVm000629t1	4003	TPR3	Forward	IDT	GATACCGCTGTCCAATTTCATC	22	1845	60	50	119
								Reverse	IDT	CGAGGTACCCAGTGTCTTATAC	22	1943	60	47.6	119
28	bHLH	Orchidstra	EPTC008088		NonamEVm005577t5	2911	BLH9	Forward	IDT	GGCAACTCAGACAGGTCTAT	20	1229	60	50	130
								Reverse	IDT	CAAGTCCATTCCTGCCATTC	20	1339	60	50	130
29	bHLH	Orchidstra	EPTC038953		NonamEVm025404t1	883	ErpuHEC3 (b)	Forward	Oligoarchitecht	GAAGACCTTGCCTACTAACA	20	319	60	50	129
								Reverse	Oligoarchitecht	TTGTAAGCCACATCTCTAGTAAT	23	428	60	50	129
30	bHLH	NCBI	MK303746.1	QDL88418.1	NonamEVm012481t17	2467	ErpuSPT	Forward	IDT	CAGGTCCTGCTGAAAGAAAC	20	1039	60	50	133
			EPTC014685					Reverse	IDT	CTTCTGTGTGTTCCCTCTCT	20	1152	60	50	133
31	bHLH	NCBI	EPTC014626	XM_020847882.2	NonamEVm007965t1	1805	ErpuRPL (c)	Forward	Oligoarchitect	CGCAAGAGTTAGAATATGGAA	21	1144	60	38.1	142
								Reverse	Oligoarchitect	GGATGTTAGAAGATGTTGGTTA	22	1285	60	36.4	142
32	Knotted1-like homeobox	Orchidstra	EPTC002234		NonamEVm008071t4	4143	KNAT1	Forward	IDT	TTCCAGTCGAGACAGTTAGC	20	433	60	50	117
								Reverse	IDT	CCTCGTCAGCTCCTCTTTAT	20	530	60	50	117
								Forward	IDT	AGATTTCCAGTCGAGACAGTTA	22	429	60	40.9	121
								Reverse	IDT	CCTCGTCAGCTCCTCTTTAT	20	530	60	50	121
33	Actin	Orchidstra	EPTC021374		NonamEVm009201t5	1301	EpAct	Forward	IDT	GGGAAATTGTTCGGGACATC	20	695	60	50	121
								Reverse	IDT	TGACCATCAGGGAGTTCATAG	21	795	60	47.6	121
34	Ubiquitin	Orchidstra	EPTC010048		NonamEVm022503t1	1126	EpUbiquitin (b)	Forward	Oligoarchitecht	GGACGCACTTTAGCAGATTAC	21	325	60	47.6	144
								Reverse	Oligoarchitecht	GAGCTTCACCTTCTTCTTCTTG	22	447	60	45.5	144
35	FUS3/AP2/B3-like transcriptional factor family protein/LFL1 B3 domain-containing protein LFL	UniProtKB/Swiss-Prot	Uniprot_Q9LW31		NonamEVm014292t1	759	FUS3	Forward	Oligoarchitect	TAGCAGATGGAATGAATATGG	21	605	59.1	38.1	145
								Reverse	Oligoarchitect	TCATCCAATGTCAAGTTCTC	20	749	59.2	40	145
36	Very-long-chain (3R)-3-hydroxyacyl-CoA dehydratase PASTICCINO 2	TAIR	AT5G10480.3		NonamEVm014871t3	666	PAS2	Forward	Oligoarchitect	TCATATACATTGCCTTGTCATA	22	470	58.9	31.8	108
								Reverse	Oligoarchitect	GAACCAGAATAGCTCCATAG	20	577	58.9	45	108
37	MIXTA/Transcription factor MYB106	UniProtKB/Swiss-Prot	Uniprot_F4J2A8		NonamEVm010832t1	948	MIXTA	Forward	Oligoarchitect	AGTTCGCTTAGTTAGAGAATC	21	480	59	38.1	149
								Reverse	Oligoarchitect	TAATGGTGTTATTTGAAGATGTTT	24	628	59.1	25	149
38	ASYMMETRIC LEAVES 1	TAIR	AT2G37630.1		NonamEVm010850t2	1067	AS1	Forward	Oligoarchitect	TGCCGATTGATAGAGTAGTA	20	901	59.1	40	138
								Reverse	Oligoarchitect	ATGCCTGATACCCTTCTT	18	1038	59	44.4	138
39	Acyl carrier protein 4, chloroplastic	NCBI	OAO98679.1		NonamEVm016020t2	432	ACP4 (a)	Forward	Oligoarchitect	ACAGTGTGGTTAGGTCAT	18	64	59.2	44.4	112
								Reverse	Oligoarchitect	TGGAAGATAGCGTAGAACT	19	175	59	42.1	112
40	Acyl carrier protein, chloroplastic	UniProtKB/Swiss-Prot	Uniprot_P32887		NonamEVm027014t1	426	ACL1.A3	Forward	Oligoarchitect	CTAACGGAGTTTCTTGCTTA	20	71	59.2	40	144
								Reverse	Oligoarchitect	TCACTATCTCACAAACCTTG	20	214	58.9	40	144
41	KCS2/3-ketoacyl-CoA synthase 2	TAIR	AT1G04220		NonamEVm005449t7	2505	KCS2	Forward	Oligoarchitect	TTGTTGTTATTAGTTGGATGTTAG	24	2386	59.2	29.2	101
								Reverse	Oligoarchitect	TCAGCATATAGCAATTCTTAGT	22	2485	58.9	31.8	101
42	KCS6/CUT1/3-ketoacyl-CoA synthase 6	TAIR	AT4G33790.1		NonamEVm006642t5	2224	KCS6	Forward	Oligoarchitect	GTATTGACCGTTATCCTGTT	20	1629	59	40	111
								Reverse	Oligoarchitect	TCGTTGAGCAAATAATGTAATC	22	1739	59	31.8	111
43	FAD7 Omega-3 fatty acid desaturase	NCBI	OAO94078.1		NonamEVm007399t33	1860	FAD7	Forward	Oligoarchitect	AATACTACAGAGAACCAGAGA	21	1314	59.1	38.1	145
								Reverse	Oligoarchitect	TCAGAGGACCATAATTCAGA	20	1458	59.2	40	145
44	SLD1/sld1 Delta(8)-fatty-acid desaturase 1	TAIR	AT3G61580		NonamEVm007267t9	1329	SLD1	Forward	Oligoarchitect	AATGGATGGATTGGTTTCAT	20	1088	59.2	35	134
								Reverse	Oligoarchitect	ATACTCTAACTTATGCTTCTTACA	24	1221	59	29.2	134
45	Very-long-chain aldehyde decarbonylase ECERIFERUM3	TAIR	AT5G57800.1		NonamEVm003656t1	1863	CER3	Forward	Oligoarchitect	GGTGTCTCCATATTCTTCTC	20	128	58.8	45	108
								Reverse	Oligoarchitect	GTTTATTGATTCTCCTCTTTCTG	23	235	59.1	34.8	108
46	Alkane hydroxylase MAH1	TAIR	AT1G57750.1		NonamEVm006204t1	1455	MAH1	Forward	Oligoarchitect	AAATTAGGAAGGGAGAAGAAG	21	691	58.8	38.1	133
								Reverse	Oligoarchitect	TAATGTAAGCCGTTAGAAGAC	21	823	59.3	38.1	133
47	ABC transporter G family member 11	NCBI	XP_020866821.1		NonamEVm002728t1	3091	ABCG11	Forward	Oligoarchitect	AAGATTCCTGGTGACTATATTC	22	2175	58.9	36.4	121
								Reverse	Oligoarchitect	TGATGAAGAAGATTATGCGATA	22	2295	59	31.8	121
48	Abc transporter g family member 12	NCBI	XP_012090032.1		NonamEVm003007t3	2757	ABCG12	Forward	Oligoarchitect	GTATTGCCATAGTTGAGAGTATA	23	1772	59.2	34.8	116
								Reverse	Oligoarchitect	GAATCCAGCAGTCATCATTA	20	1887	59.1	40	116
49	GLI1/NHO1/glpK Glycerol kinase	TAIR	AT1G80460.1		NonamEVm004994t1	1906	GLI1	Forward	Oligoarchitect	TTCATCTCGCATCGTTATC	19	17	59	42.1	143
								Reverse	Oligoarchitect	ATTCAGAATCCGCCATTG	18	159	59.2	44.4	143
50	Probable lysophospholipase BODYGUARD 1	TAIR	At1G64670		NonamEVm004034t4	1877	BDG1	Forward	Oligoarchitect	TTAGTCGGACAGTCAGTT	18	1115	58.9	44.4	111
								Reverse	Oligoarchitect	AGAAGAATCCCTCCATAAGA	20	1225	58.9	40	111
51	Floral homeotic protein APETALA 1	NCBI	CAA78909.1		NonamEVm015009t1	1060	AP1/EpMADS12	Forward	Oligoarchitect	GCTTGTAGAAGGCTTGTT	18	894	59	44.4	89
								Reverse	Oligoarchitect	CCCGCTAATGGAAATATAGAA	21	982	59.1	38.1	89
52	CEL5 Endoglucanase 3	UniProtKB/Swiss-Prot	Uniprot_Q2V4L8		NonamEVm005899t1	2344	CEL5	Forward	Oligoarchitect	AGCAGGTGGATTACATACTA	20	1249	59.3	40	117
								Reverse	Oligoarchitect	TAGATTTGGACGGTAGAGAT	20	1365	59	40	117
53	CRL5/AP2-like	UniProtKB/Swiss-Prot	UniProtKB - Q84Z02 (CRL5_ORYSJ)		NonamEVm003785t9	2380	EpAP2-11	Forward	Oligoarchitect	ATCTGAATGGAGAATGACAC	20	1389	59	40	86
								Reverse	Oligoarchitect	TGGCTGATATAGACTGATGA	20	1474	59	40	86
54	Ethylene-responsive transcription 10	UniProtKB/Swiss-Prot	Uniprot_Q9ZWA2		NonamEVm024631t2	797	ERF10	Forward	Oligoarchitect	CAGAAATAAGAGAACCTAACAAAC	24	279	59.8	33.3	126
								Reverse	Oligoarchitect	AATTGAGAAGTGCGGATG	18	404	59.2	44.4	126
55	Ethylene-responsive transcription factor ESR2	UniProtKB/Swiss-Prot	Uniprot_Q9FYK5		NonamEVm012847t2	357	ESR2	Forward	Oligoarchitect	CGCAGAAATAAGAGAACCTA	20	24	58.7	40	100
								Reverse	Oligoarchitect	GAGGAAAAGTGCAGTATCATA	21	123	59.2	38.1	100
56	PDH-E1/E1-BETA-2 Pyruvate dehydrogenase E1	UniProtKB/Swiss-Prot	Uniprot_Q9C6Z3		NonamEVm008342t1	1891	PDH-E1	Forward	Oligoarchitect	GAAGAGTGGACTGTTGTG	18	1414	59	50	130
								Reverse	Oligoarchitect	AGCAAAGTGAAGCAAGAA	18	1543	58.8	38.9	130
57	6-phosphogluconate dehydrogenase, decarboxylating 1, chloroplastic	TAIR	AT1G64190.1		NonamEVm005895t1	2894	PGD	Forward	Oligoarchitect	ATAACTCCTACACAGATGATTC	22	1687	58.9	36.4	113
								Reverse	Oligoarchitect	GCATTGGCATACTCCTTAT	19	1799	58.9	42.1	113
58	Homeobox protein knotted-1-like 2	UniProtKB/Swiss-Prot	UniProtKB - P46640		NonamEVm008071t1	1245	KNAT2	Forward	Oligoarchitect	ACGATTATCTTCCGTAACAC	20	549	59.1	40	134
								Reverse	Oligoarchitect	GCTCCTCTTTATACTTCACAA	21	682	59.2	38	134
59	Protein CELLULOSE SYNTHASE INTERACTIVE 1	UniProtKB/Swiss-Prot	UniProtKB - F4IIM1		NonamEVm003635t1	6384	KOR1	Forward	Oligoarchitect	GTGTTCAGGTCATATTGGAT	20	5534	59	40	139
								Reverse	Oligoarchitect	GCTGTGATGGATCTAATTGA	20	5672	59	40	139
60	MAN7 Mannan endo-1,4-beta-mannosidase 7	UniProtKB/Swiss-Prot	Uniprot_Q9FJZ3		NonamEVm007618t3	2567	MAN7	Forward	Oligoarchitect	CCTTCAACAATCCTGCTTA	19	2274	58.9	42.1	130
								Reverse	Oligoarchitect	ACAACTTACAGATACATACTACAA	24	2403	59.2	29.2	130
61	AP2-like	NCBI	AGI62038.1		NonamEVm006241t1	2259	EpAP2-10	Forward	Oligoarchitect	GGAAGAGTATCAGTTGAGTC	20	277	58.7	45	133
								Reverse	Oligoarchitect	GGTAGGAGATGAAGAGGTATA	21	409	59	42.9	133
