# Supplementary material for: Evolution and development of fruits of Erycina pusilla and other orchid species
Source: PLoS One. 2023 Oct 10;18(10):e0286846. doi: 10.1371/journal.pone.0286846 (PMC10564159; doi:10.1371/journal.pone.0286846)
Supplement: S9 Table — (XLSX) [file pone.0286846.s014.xlsx]

## Sheet: S9 Table
S9 Table. Summary of ANOVA test of qPCR results.
Dependent variables (Genes)	Type III Sum of Squares	Degree of freedom	Mean Square	F value	Significantcy (P value)	Level of significancy
EpFUL1	0.13	1	0.13	1.395	0.303	ns
EpFUL2	0.143	1	0.143	5.429	0.08	ns
EpFUL3	0.147	1	0.147	1.827	0.248	ns
EpPI	0.002	1	0.002	2.18	0.214	ns
EpAG1	0.079	1	0.079	1.184	0.338	ns
EpAG2	0.087	1	0.087	3.117	0.152	ns
EpAG3	0.062	1	0.062	0.014	0.91	ns
EpAGL6-1(a)	0.244	1	0.244	2.705	0.175	ns
EpAGL6-2	9.753e-05	1	9.753e-05	0.238	0.651	ns
EpAGL6-3	3.918e-05	1	3.918e-05	0.005	0.949	ns
EpSEP1	0.052	1	0.052	3.867	0.121	ns
EpSEP2	0.114	1	0.114	5.79	0.074	ns
EpSEP3	0	1	0	0.001	0.977	ns
EpSEP4	1.036	1	1.036	17.197	0.014	*
EpSPV	0.003	1	0.003	2.81	0.169	ns
EpFVF	0.043	1	0.043	2.48	0.19	ns
EpSOC1	0.135	1	0.135	8.299	0.045	*
EpBS	547.32	1	547.32	9.554	0.037	*
EpADPG1	0.035	1	0.035	0.79	0.424	ns
EpARF6	0	1	0	0.011	0.92	ns
EpDL1/CRC	0.387	1	0.387	0.48	0.527	ns
EpCUC1	0.719	1	0.719	0.271	0.63	ns
EpCUC2	0.244	1	0.244	24.504	0.008	**
EpCUC3	0.003	1	0.003	0.025	0.882	ns
EpIAA17	0.107	1	0.107	10.33	0.032	*
EpSLR1	0.09	1	0.09	1.914	0.239	ns
EpTPL	0.088	1	0.088	5.86	0.073	ns
EpBLH9	0.677	1	0.677	54.549	0.002	**
EpHEC3	0.398	1	0.398	0.642	0.468	ns
EpSPT	0.029	1	0.029	14.974	0.018	*
EpRPL	0.087	1	0.087	9.578	0.036	*
EpKNAT1	0.188	1	0.188	2.77	0.171	ns
EpBGD1	0.041	1	0.041	3.711	0.126	ns
EpPCF2	1.882	1	1.882	3.613	0.13	ns
EpFUS3	4.268	1	4.268	56.876	0.002	**
EpPGD6	0.162	1	0.162	2.511	0.188	ns
EpKNAT2	2.447	1	2.447	14.401	0.019	*
EpPDH-E1	0.426	1	0.426	23.623	0.008	**
EpCER3	3.588	1	3.588	50.715	0.002	**
EpCEL5	0.128	1	0.128	0.004	0.955	ns
EpEpAP2-3	4.054	1	4.054	5.074	0.087	ns
EpERF10	4.128	1	4.128	7.415	0.053	ns
EpESR2/EREB1	1.977	1	1.977	3.719	0.126	ns
EpPAS2	0.264	1	0.264	176.866	0	***
EpMIXTA	13.726	1	13.726	93.356	0.001	***
EpAS1	0.026	1	0.026	7.197	0.055	ns
EpACP4	0.481	1	0.481	4.924	0.091	ns
EpACL1.A3	1.416	1	1.416	14.936	0.018	*
EpKCS2	1.277	1	1.277	3.152	0.15	ns
EpKCS6	1.517	1	1.517	15.765	0.017	*
EpFAD7	0.616	1	0.616	2.622	0.181	ns
EpSLD1	2.041	1	2.041	9.895	0.035	*
EpGLI1	0.412	1	0.412	19.737	0.011	*
EpMAH1	11.528	1	11.528	10.422	0.032	*
EpABCG11	2.344	1	2.344	11.477	0.028	*
EpABCG12	0.781	1	0.781	52.334	0.002	**
EpKORRIGAN1	0.628	1	0.628	5.787	0.074	ns
EpMAN7	2.678	1	2.678	6.488	0.064	ns
EpAP2-10	0.583	1	0.583	4.753	0.095	ns
*	The mean difference is significant (p-value ≤ 0.05).
**	The mean difference is significant (p-value ≤ 0.01).
***	The mean difference is significant (p-value ≤ 0.001).
ns	Non-significant differences
