# Supplementary material for: Evolution and development of fruits of Erycina pusilla and other orchid species
Source: PLoS One. 2023 Oct 10;18(10):e0286846. doi: 10.1371/journal.pone.0286846 (PMC10564159; doi:10.1371/journal.pone.0286846)
Supplement: S10 Table — (XLSX) [file pone.0286846.s015.xlsx]

## Sheet: S10 Table
S10 Table. Pearson bivariate correlation analysis of RNA-seq (log10) versus qPCR (log10) results.
Nr.	Gene_ID	Perason correlation	Sig. (2-tailed)	Correlation category
2	EpFUL1	-0.623	0.187	Negative	Strong	ns
3	EpFUL2	0.703	0.12	Positive	Strong	ns
4	EpFUL3	-0.052	0.922	Positive	Low	ns
5	EpPI	-0.284	0.585	Negative	Low	ns
6	EpAG1	-0.776	0.07	Negative	Strong	ns
7	EpAG2	0.882	0.02	Positive	Strong	*
8	EpAG3	0.57	0.233	Positive	Strong	ns
9	EpAGL6-1	-0.182	0.731	Positive	Low	ns
10	EpAGL6-2	-0.199	0.706	Positive	Low	ns
11	EpAGL6-3	0.824	0.044	Positive	Strong	*
12	EpSEP1	0.728	0.101	Positive	Strong	ns
13	EpSEP2	0.46	0.359	Positive	Medium	ns
14	EpSEP3	0.818	0.047	Positive	Strong	*
15	EpSEP4	-0.726	0.102	Negative	Strong	ns
16	EpSPV	0.108	0.839	Positive	Low	ns
17	EpFVF	0.626	0.183	Positive	Strong	ns
18	EpSOC1	0.686	0.132	Positive	Strong	ns
19	EpBS	0.894	0.016	Positive	Strong	*
20	EpPG1	-0.101	0.849	Negative	Low	ns
21	EpARF6	-0.556	0.252	Negative	Strong	ns
22	EpCRC/DL1	0.924	0.008	Positive	Strong	**
23	EpCUC1	-0.164	0.757	Positive	Low	ns
24	EpCUC2	-0.12	0.16	Negative	Low	ns
25	EpCUC3	-0.309	0.551	Negative	Low	ns
26	EpIAA27	0.526	0.284	Positive	Strong	ns
27	EpSLR1	0.952	0.003	Positive	Strong	**
28	EpTPL	0.998	0	Positive	Strong	***
29	EpBLH9	-0.902	0.014	Negative	Strong	*
30	EpRPL	0.918	0.01	Positive	Strong	**
31	EpHEC3	-0.169	0.749	Negative	Low	ns
32	EpSPT/IND	-0.581	0.227	Negative	Srong	ns
33	EpKNAT1	-0.92	0.009	Negative	Strong	**
34	EpPAS2	-0.968	0.002	Negative	Strong	**
35	EpMIXTA	0.546	0.262	Positive	Strong	ns
36	EpAS1	-0.821	0.045	Negative	Strong	*
37	EpACP4	-0.315	0.544	Negative	Medium	ns
38	EpACL1.A3	-0.774	0.071	Negative	Strong	ns
39	EpKCS2	-0.853	0.031	Negative	Strong	*
40	EpKCS6	0.996	0	Positive	Strong	***
41	EpFAD7	-0.147	0.781	Negative	Low	ns
42	EpSLD1	-0.179	0.735	Negative	Low	ns
43	EpGLI1	0.858	0.029	Positive	Strong	*
44	EpMAH1	0.98	0.001	Positive	Strong	**
45	EpABCG11	-0.576	0.232	Negative	Strong	ns
46	EpABCG12	0.769	0.074	Positive	Strong	ns
47	EpKOR1	0.997	0	Positive	Strong	***
48	EpMAN7	-0.259	0.62	Negative	low	ns
49	EpAP2-10	0.338	0.513	Positive	Medium	ns
50	EpBGD1	-0.591	0.216	Negative	Strong	ns
51	EpPCF2	0.75	0.086	Positive	Strong	ns
52	EpFUS3	-0.859	0.028	Negative	Strong	*
53	EpPGD6	-0.678	0.139	Negative	Strong	ns
54	EpKNAT2	0.748	0.088	Positive	Strong	ns
55	EpPDH-E1	0.822	0.045	Positive	Strong	*
56	EpCER3	0.334	0.518	Positive	Medium	ns
57	EpCEL5	0.362	0.48	Positive	Medium	ns
58	EpAP2-11	-0.196	0.709	Negative	Low	ns
59	EpERF10	-0.065	0.902	Negative	Low	ns
60	EpESR2	-0.728	0.101	Negative	Strong	ns
*	The mean difference is significant (p-value ≤ 0.05).
**	The mean difference is significant (p-value ≤ 0.01).
***	The mean difference is significant (p-value ≤ 0.001).
ns	Non-significant differences
